# Supplementary material for: Microencapsulation of Flaxseed Oil by Lentil Protein Isolate-κ-Carrageenan and -ι-Carrageenan Based Wall Materials through Spray and Freeze Drying
Source: Molecules. 2022 May 17;27(10):3195. doi: 10.3390/molecules27103195 (PMC9145131; doi:10.3390/molecules27103195)
Supplement: Supplementary file 1 [file molecules-27-03195-s001.zip]

Archive with 1 entries (1 files):
- molecules-1469919-supplementary.pdf
